# Supplementary material for: TREM1 rs2234237 (Thr25Ser) Polymorphism in Patients with Cutaneous Leishmaniasis Caused by Leishmania guyanensis: A Case-Control Study in the State of Amazonas, Brazil
Source: Pathogens. 2021 Apr 20;10(4):498. doi: 10.3390/pathogens10040498 (PMC8074324; doi:10.3390/pathogens10040498)
Supplement: Supplementary file 1 [file pathogens-10-00498-s001.zip]

Archive with 3 entries (3 files):
- pathogens-1101723 supp fig S1.pdf
- pathogens-1101723 supp fig S2.pdf
- Supplementary Table 1 17032021.pdf
